# Supplementary material for: Precise and Rapid Validation of Candidate Gene by Allele Specific Knockout With CRISPR/Cas9 in Wild Mice
Source: Front Genet. 2019 Feb 19;10:124. doi: 10.3389/fgene.2019.00124 (PMC6390232; doi:10.3389/fgene.2019.00124)
Supplement: Supplementary file 1 [file Table_1.XLSX]

## Sheet: Sheet1
Table S1. Candidate genes.
MGI ID	Symbol	Start	End	Differential expression between B6 and PWD in CD4 T cell
MGI:1858384	Tallbcr	103947881	103948661	Not Found
MGI:1915420	B230118H07Rik	101560781	101649532	NO
MGI:97849	Rag2	101624718	101632529	NO
MGI:97848	Rag1	101638282	101649501	NO
MGI:108072	Traf6	101678429	101701669	NO
MGI:1919696	Prr5l	101716241	101883027	NO
MGI:1923751	Commd9	101886247	101901646	NO
MGI:2138856	Ldlrad3	101950203	102186385	NO
MGI:101931	Slc1a2	102658659	102790784	NO
MGI:1341907	Fjx1	102449366	102452499	NO
MGI:88338	Cd44	102811141	102901625	YES (B6<PWD)
MGI:1931835	Trim44	102300119	102407828	NO
MGI:2445082	Pamr1	102550012	102643041	NO
MGI:1351627	Pdhx	103021075	103073513	NO
MGI:1926788	Apip	103073675	103092644	NO
MGI:1335079	Elf5	103411713	103450989	NO
MGI:1858234	Caprin1	103762941	103797649	NO
MGI:88271	Cat	103453849	103485160	YES (B6>PWD)
MGI:1270840	Ehf	103263433	103303278	NO
MGI:2138939	Nat10	103721256	103761270	NO
MGI:2139365	Abtb2	103566310	103718423	NO
