# Supplementary material for: Precise and Rapid Validation of Candidate Gene by Allele Specific Knockout With CRISPR/Cas9 in Wild Mice
Source: Front Genet. 2019 Feb 19;10:124. doi: 10.3389/fgene.2019.00124 (PMC6390232; doi:10.3389/fgene.2019.00124)
Supplement: Supplementary file 2 [file Table_2.XLSX]

## Sheet: STR-primer-sum
Table S2. Primers of the markers used for genotyping.
Marker	Primer 5' → 3'		Chromosome	Location(bp)	Positon（cM）
D1Mit58	GGACTGGCAATCCTCTTGTC	GCACGTTAGAGAGTGGGCTC	1	9757119- 9757372	2.08
D1Mit169	CGCTGACTGCTACTTTATTATATTCC	TCTGATTTACTGTCAATCAAGAGACC	1	24064967- 24065107	9.9
D1Mit1000	TCATTTATGTGGGGATGCCT	TTGGTGAGTTCCAGGCAAAT	1	65309031- 65309157	33.08
D1Mit8	CTGAAAATCGTCCCTTGACC	CAGGAGCATGAAATGGGGAT	1	82966131- 82966353	42.63
D1Mit27	TAGTCCTCCAAACAGCGCTT	ACACCTGTTCACATGGGACA	1	119490439- 119490692	52.29
D1Mit445	GGAGATTGCATGTCCTTTTAGG	GTACACAGGCGCACACATTC	1	135171982- 135172078	58.27
D1Mit63	TTCAGTGTGTCATTGTCCTGTG	GAAGGTCTTGTGTGCGGG	1	165311747- 165311895	72.65
D1mit407	GAGAACAACCAGCCACCAAT	ATATTTGCTTTGAAGTTACTTTGTGTG	1	186177593- 186177711	89.89
D2Mit2	TCCATTAGTGCAAGGGCACA	GGGAGTCACCTTCCAAGAACA	2	7532522- 7532647	4.42
D2Mit317	CAAGAGCATGCCTTGATCAA	ACATATTGTCAATATATGCCATTGTG	2	14598379- 14598623	10.06
D2Mit365	AGATGTGCCCAAGGGTCC	GAGATCCCACTGATGATACAAGC	2	27806820- 27806919	19.38
D2Mit242	TTCCACACTCATGCCTATATGC	AAATGAACCTCTCAGGATCATATACC	2	57349961- 57350096	31.72
D2Mit327	TAGGGGATCTGATGCCTCTG	GCCCATTGAGCACTTTTGAT	2	69465036- 69465161	40.88
D2Mit75	TCAGCATGTGGATGAATACACA	AACTTTTTAAAAACTACGAGCGTG	2	80584726- 80584838	48.28
D2Mit96	CATTTCCCATTTCTCCCCTT	ATCTCTCTCAGAGGGGGAGC	2	91401580- 91401731	50.63
D2Mit386	ATGTGTGCCCATTGTCTATCTG	AGAACCAAAATTGCAGAAGTAACC	2	94018729- 94018850	51.62
D2Mit130	ATCTTTAGCAGTGTGGCTCTCC	ACCCCTAATATTAACCCCTTCTAA	2	97586144- 97586359	52.4
D2Mit184	TGCCCTAAAACTTTAATTTACTTAACA	TCTTACAATATCACTAGCAAGTGAACA	2	99439553- 99439688	53.07
D2Mit300	TGTGCACACTGTGGTCATACA	TTAGGCTATTTCTACCTGTGTAGAACC	2	101178143- 101178248	53.67
D2Mit97	TTCTCTGACCTCCAGACATGG	TGACTTTGCACCCAGAAACA	2	103342069- 103342189	54.43
D2Mit127	CAAAGAGGCTGATGTTTACATCC	TTCTACTTAGTGTGAGAATGTGTTTGG	2	103948572- 103948717	54.46
D2Mit100	GTGTTCCTAAGGTTGTATTTTGGC	GAAATTTGACAATTGCTAGGTGC	2	106537368- 106537479	55.73
D2Mit395	AGGTCAGCCTGGACTATATGG	AGCATCCATGGGATAATGGT	2	119524913- 119525037	59.97
D2Mit208	CAAAAAGCCACAGCCACC	GTTTATAATCAAGAGGCTATCTTGGG	2	135280668- 135280855	66.44
D2Mit48	GCTCTGCAGAAGATGCTGC	GCTGAGACGCAGAGTCGC	2	156124680- 156124809	77.36
D2Mit343	GTGTGTATTGGGGTACATGGG	GATGGTTCTTGAGGAACACTCC	2	169275857- 169276004	89.27
D2Mit113	CTCACGTGAGGGTCATGAGA	CTTCTCTACCTTCCTCAGAAGCC	2	173354671- 173354817	96.21
D2Mit457	ATGACCCAAGGCTCCAGTTC	GAGCTGGATTGTCCTGTGGT	2	181254682- 181254801	103.63
D3Mit60	GACATCCTGGGCAACATTG	GGTGTTGTTTGCTGTTGCTG	3	6808535- 6808704	1.96
D3Mit93	TCAATCAGTTTCATGTGCTGTG	TTTTTGCCTTCAAAGGATTTAT	3	29063468- 29063630	12.55
D3Mit24	AGTTTCTAGCCTCAGTGTTCTTCA	GTCATTGTTTATCATACCCACAGG	3	45368888- 45369020	20.35
D3Mit209	CTAGTGACTTCCGGCAAAGG	GGACTGAGAAAATGAAATTATCTGC	3	72222025- 72222266	32.59
D3Mit144	AATGTCAGCGTTTGGTCTCC	TTCTTCTCATATTTTTTCTTGTGGC	3	119844605- 119844742	52.32
D3Mit14	ATTGCGGTTAAAGTTTGCTT	TCCTGCAAATTGTCCTCTGA	3	132030856- 132031023	61.32
D3Mit147	TCTGCCTCTGTTAGATAGATATCCG	TTGTTCATCTATCCTCTGAAGTTCC	3	148745409- 148745542	74.02
D4Mit104	CATTCTTCTTGGTCACATTTTCC	TATGTATTGATCAGGGGAACACA	4	8426721- 8426963	3.6
D4Mit236	TCTTAGCATGCTTACCGCCT	GGCCCGTAGGATGACTGTC	4	39111944- 39112145	20
D4Mit139	ATCAAACTGGGAAGAGCCAA	CAGCCGTAGAAGAGAAGTAATTTT	4	55250930- 55251078	29.65
D4Mit31	AGCCAGAGCAAACACCAACT	ACGAGTTGTCCTCTGATCAACA	4	107112430- 107112550	50.04
D4Mit170	TTCCATCGAGTGACTTGATCC	CAGAGTGGCTGTCATCTGGA	4	138615338- 138615442	70.47
D4Mit208	CTCCCATCCTATGGCCTTTT	ACTCCCCAAAGTTGTTCCCT	4	153130802- 153130950	83.58
D4Mit209	CCTTGCTGGTTCTGGCTAAG	CTATCTCCTGAGTTGCTCTGAGC	4	154415509- 154415630	84.59
D5Mit146	TTAAATCTGAAGGTGTGGCTATAGC	GAGATTGCAAGTAAAGTGAGAGAGG	5	8840693-8840817	3.43
D5Mit128	TCAGTGTTCTGATATTTGTCCTGG	CCAAACCAAAACTAAGCCCA	5	40486221- 40486319	21.41
D5Mit112	TCCAAGTTTTACAGGGTGGC	ACCTGAGATTGATCTCTAGAACCC	5	76454954- 76455133	41.19
D5Mit41	CTCATGTCCTAGAGCATAGCTGG	GGGTAATCCAATACACTGAATGTC	5	104350872- 104351018	50.68
D5Mit29	GACCACCGCTGACTAAGGAC	CTGTCCCAAGGGAGTGGTAA	5	130849911- 130850064	70.66
D5Mit51	TTGTCAGGTGTTTTGTCAAACC	TTTTAGTAGTCCCAAGAGAGGGG	5	142147702- 142147843	81.28
D5Mit286	TGTAACTCCAGTTCCAGGGG	TTCCTTTTATGTGTATAAGTGTGTTGC	5	150164291- 150164428	89.3
D5Mit143	GATTCTTAAGGGTCCTACCAATAGC	TGGGGCAGGAACTTGTTATC	5	151002093- 151002206	89.8
D6Mit296	TCGGGCATCTTTATTTTTGC	TAGTGCAGCACACCCCCT	6	5712950- 5713049	2.25
D6Mit223	TTACATGCTTGAGTGCTGGC	ACATTGGTAGTAGACTTGATATTTCCA	6	45314059- 45314181	21.81
D6Mit16	AGGCTTTGATGCTGTATAGG	CACCAGGAACGTAAGTGAGC	6	71322621- 71322775	32.14
D6Mit64	GCTAAGTCTCCAGCACTAGGC	CACAGTGGCATGTATCCCC	6	103777444- 103777603	48.32
D6Mit337	CCATCACACCTGGTCAGAGA	ACAGACAGACAGATGATAGACAGACA	6	127873958- 127874144	62.56
D6Mit26	CAAACTTCTTTGAGTGGTTCCC	CCCATTTGCTTCAGCTTCTC	6	147264666- 147264871	78.22
D7Mit152	GCCTAGCACACGCCAAAG	CCTTGTGCATGGTTGCTATG	7	4695019- 4695147	2.71
D7Mit23a	CTGGCTGCACCAGTGATG	ACTCTCAGCCAAATTTGAAAGC	7	25463525- 25463757	13.84
D7Mit83	GGGAGTTGTCATGGGCAG	TAACCAAAAACCTATGCTATCAGA	7	51798121- 51798270	32.84
D7Mit31	TTGGTGAACTGCTTCAATGC	TTCAAACCATCCAGTAAGTCCA	7	87493929- 87494171	49.01
D7Mit105	AGGAGAGGCAGAACATGGAA	AGCAAAGTAAGGCAGACTTTGG	7	128564398- 128564655	70.29
D7Mit140	TCTTCTGGCCTGTGAGGG	GGAAGTTGTGGGACCTTTAGG	7	143791380- 143791512	88.32
D8Mit58	TGTCTGCATGTAGAAGAGTGCA	CTGTGAACTGTGGCATGATAA	8	7162499- 7162664	2.52
D8Mit3	TCCCATTCTCGCATAAGTCC	GATGGGAAGACAGGGTAGCA	8	24613185- 24613356	12.86
D8Mit65	CTCCTAGCATCTATATCCCATCA	CTCTCATATCCATATGGAGGAAGG	8	42935298- 42935531	23.89
D8Mit27a	CATACCCTGGAACACCAGCT	AATGCACATAGGCAAAACACC	8	71136783- 71136987	34.43
D8Mit211	CAAGCTGTTTTCTCCCCTGA	CAGCCAAGACCATTGAGACC	8	102716921- 102717069	52
D8Mit156	ATTCTGCAATGCAAATACATACA	AACCAATGGCCTCCAGAAG	8	128895504- 128895642	76.09
D9Mit83	ACTGACGGCTGTAGATGGCT	GCCTCAGCTACATTGGGAAG	9	22130293- 22130424	8.39
D9Mit2	GTGGTCTGCCCTCTTCACAT	CAAAGCCAGTCCAACTCCAA	9	37394901- 37395074	20.76
D9Mit259	CCAGAGTCACGGTGAAGTGA	AGGCTCAAACTAGGACTCAATCC	9	69831043- 69831153	38.89
D9Mit10	TAACCAACCCTTCAAGGCAC	AATCCTTGGCTGAAGGGAAT	9	89977005- 89977152	47.35
D9Mit24	CCTTCTAAACACAGGCTTTTTGAG	CTGATGATCACCTCATTTCCTGAG	9	103230401- 103230530	55.07
D9Mit55	TCAAGCTACCACGCATGG	TCTTGTACAGAAATGGAATTGGC	9	114820285- 114820396	65.28
D10Mit49	GTGGGCATTTGCACTGTG	GGAATTTACACTGGAATACAACCC	10	6201945- 6202049	1.91
D10Mit16	GGCATCAGCCAACGTACTCT	CGAATCCACACCCCTATGAG	10	21715293- 21715442	9.82
D10Mit214	ACAGGTACATACATTCACATTGGC	GCTCTTAAACAGGACATCTTTTCC	10	25649105- 25649228	12.51
D10Mit20	CACCCTCACACAGATATGCG	GCATTGGGAAGTCCATGAGT	10	67012408- 67012633	34.83
D10Mit134	AATCCTAGAAGATACATGCTGATGC	AGTTAAGCACCAAAATTGAAATCA	10	104611721- 104611820	54.72
D10Mit233	GTGCTTTATATTGGAGATCATCACA	GTCCCGAATTTCACATACATAGC	10	114381196- 114381325	61.58
D10Mit269	GCTTCAGCCACCAAGTAAGC	ACAATTCTCTAAGGCTAGTGAAAAGG	10	128954267- 128954362	77.2
D11Mit62	GAATAACCCATGTTTATATCGGTG	CTCTGGACTTGTGTTCTATGCC	11	9026225- 9026374	5.78
D11Mit136	TCCTGTAATTCTAATTCAAAGAGATCC	GCATCAAGGTTAACTTATGCAGG	11	41228839- 41229034	24.5
D11Mit244	TTCTCAGGGGCGTAATTCAC	GTACACAGTAAACAATAGGCATTGTG	11	76909874- 76909963	46.15
D11Mit199	ATCGTCAATAGGTGGCCAAG	AGGAAAGGATTCGGTATCATAGG	11	101887768- 101887910	65.48
D11Mit291	CAAATGGGGACAGGGGTAG	TCTAGGTCTAGCAGTACTCCTGAGC	11	112779076- 112779167	77.25
D12Mit182	GTACATACAATACATCACACAAACGG	GGCAAGAAAACAGACCAATAGG	12	10870603- 10870733	5.52
D12Mit240	GCAAGGAGTTAATGCTTTCCC	CTAGCAAAAGTAAAGGCTTTCAGG	12	11207819- 11207931	5.58
D12Mit173	AGGAAACTGAGAGCAAGGAGC	AGAAAAAAAGTGAAAAAAGCATGC	12	59324964- 59325085	26.05
D12Mit156	CAAGGTCTTTTCAATTCCTTAAGC	TATGATGAGCACCATGGCC	12	79456953- 79457150	35.7
D12Mit207	TGCCCATGGTGAGAGTGG	TTGATGACACCAAAGTATGTGTAGC	12	106913529- 106913729	57.6
D12Mit233	TGAAGCAGTCTGACCAGGTG	AGGCTCACAGAAAAAGTGAACC	12	108256256- 108256405	59.29
D13Mit162	TCAGCCTCCTTGATGATTTG	GATAGAAAACATTAGAAACAGTGACCC	13	16565875- 16565977	5.92
D13Mit139	AGAATAAGTCAAGGCTATGATGTGG	TTGTTTGTTTGTTTGAAGTAGAACG	13	51767907- 51768045	26.25
D13Mit250	ACACTCATTTCCATGCACGA	AGGTCCTCAAATCTCACAAGTAGG	13	56322643- 56322770	30.06
D13Mit27	TCAGCCAATATACCACTCTAATAAA	GCCAAACAGCCAAAAATATAC	13	87753866- 87754064	45.1
D13Mit77	TCTTTGAAGTCCCTTTCAAAGC	ATAGCACTGCACTCATGCTCA	13	116906406- 116906680	65.32
D14Mit44	AGTCACACCTGTAGAGTAAGCACA	GCTACTGCCTCGGTTTGTG	14	28240651- 28240799	16.8
D14Mit233	TGCCTCAAAAAACAGGGTTG	TGTTGTTTTGTGCTGTATATGTTTG	14	52175947- 52176146	26.83
D14Mit102	CACAGAACTCCAGTCTAACTATCACA	GAGGGTTATGAAAGTCAGCACC	14	65866444- 65866566	34.36
D14Mit197	TCCCATAGCAAATCTCTAGGTAGG	CATTCTGCAATAGATTTCTTGGG	14	105317404- 105317504	55.74
D14Mit178	GCATGTACCAGTGTGTGGGT	GCAGTACTAACTGGTTCACTGGG	14	121526909- 121527057	65.26
D15Mit10	GATCTATAACCAGGGCAGGG	TTAATTCACGGAAATGTTTCAATTT	15	10688608- 10688829	5.35
D15Mit85	AGATTCGGGGATTCCTGACT	GCAAATGTGACATGAGTAAGGC	15	40313626- 40313821	15.74
D15Mit210	GCATTAACTTTCATGCTTAACGG	CTCCACACACGAGCATGC	15	60587743- 60587866	25.7
D15Mit29	TCACTCTCCACCTCCCAGAT	GTCTGCTTTGTCATAGTGCTGG	15	74245156- 74245304	34.16
D15Mit96	ATGGTCCAGGAAGGACCTCT	TGGCACTCTCTGACAACTAAGTG	15	87461452- 87461591	41.95
D15Mit159	CACAGGCATACATAGAAATGTGC	CAACTTGTCAGGGTCTACTGAGG	15	87465070- 87465215	41.96
D15Mit246	GAACTACATCCCCATCCTTAACA	ACCAACTCTGGAGATGTCTTCTG	15	102165961- 102166079	57.34
D16Mit87	AGAGCACAGAGTCCACTTACTGG	GGTGCAGGCATAGGCAATAT	16	9812751- 9812884	5.34
D16Mit111	TCTGACCTCCACAGTTGTGC	TACTTCTCCAGCCCCTCAGA	16	33664953- 33665090	24.16
D16Mit115	AATGTAGCCAATAGTTTCCTATACACA	CATGCCCTGCAAATTATGC	16	33664953- 33665090	36.1
D16Mit158	AAGAAGGTGGTGGTTGCTGT	ACTATCCACACCCATCTTAAGAGC	16	80530448- 80530584	45.89
D16Mit86	TAATGTGGCAAGCAACCAAA	GCATGTTTCCATGTGTCTGG	16	93134067- 93134194	54.31
D17Mit48	GAGAAACTTAGCCGGGTATGG	AGTGCCCTTTGTTCTCTCCA	17	8754187- 8754352	5.25
D17Mit145	AAGGGCCAGTGTGTGCAC	AGGTCTCTCTTTGCACCGAA	17	29187447- 29187550	15.14
D17Mit151	GAAACCCCTATCACTAATAAGAAACTT	ATCCCACCTAAAACATGATTGC	17	64833045- 64833168	34.32
D17Mit75	GAAAGAAAATGAAGGGAGAAACG	TCTCTCACCTCTGAGATATAGCCA	17	83911825- 83911973	54.87
D18Mit67	CAGCCATAATGACATGCCAC	AAAAGCCCTCCTCTGACCTC	18	7116121- 7116255	6.02
D18Mit95	TTCTCCAATGTGATAATTTGTTGG	GAAAGGAACACCACAGTTAATGG	18	28452059- 28452170	16.56
D18Mit238	TGTGAAAGAGACAGCGGAAA	GCAATCACATGCCTGACAAA	18	57021757- 57021878	31.32
D18Mit140	TCCATCATCTCCCTTCAGGA	CACGTTCCTGTCTGTTGCAC	18	61105665- 61105798	34.41
D18Mit101	GGAAGAGGGCAAATACCACA	CTGGTAATGACTGAAGCACATTG	18	82489050- 82489192	55.89
D19Mit78	ATGCACAAGGCTACTTTCTATATCC	TCTGACCTTCACAGGAACCC	19	7591408- 7591541	5.33
D19Mit39	GGAGGTCTCAGGAAATATTACTCC	ATTCCTGTGTAAAGGTGGATGG	19	29209335- 29209590	23.68
D19Mit123	CATGCATGAGAGGGTTCAGA	TTTTCATAGATCATGAGGTCTTGTG	19	50963514- 50963662	45.06
D19Mit71	ATGATTCCCGCAGTTTTGTC	TCTCAACTGTTATTCCTCAATAGCC	19	59598427- 59598562	56.28
