# Supplementary material for: Precise and Rapid Validation of Candidate Gene by Allele Specific Knockout With CRISPR/Cas9 in Wild Mice
Source: Front Genet. 2019 Feb 19;10:124. doi: 10.3389/fgene.2019.00124 (PMC6390232; doi:10.3389/fgene.2019.00124)
Supplement: Supplementary file 3 [file Table_3.xlsx]

## Sheet: Sheet1
Supplementary Table S3. CRISPR/Cas9 induced Indels in F1 CD44ASK mice
No.	Indel of PWD Allele		Result
	sgRNA-1	sgRNA-2
#1	-2	0	frame shift
#2	-6	-16	frame shift
#3	0	-16	frame shift
#4	-6	0	2 amino acid deletion
#5	-6	0	2 amino acid deletion
#6	-6	-89	frame shift
#7	-6	0	2 amino acid deletion
#8	-6	0	2 amino acid deletion
